# Supplementary material for: Skyrmions-based logic gates in one single nanotrack completely reconstructed via chirality barrier
Source: Natl Sci Rev. 2022 Feb 18;9(12):nwac021. doi: 10.1093/nsr/nwac021 (PMC9874028; doi:10.1093/nsr/nwac021)
Supplement: nwac021_Supplemental_Files [file nwac021_supplemental_files.zip]

Archive with 8 entries (8 files):
- Supplementary_Video_S1.mp4
- Supplementary_Video_S2.mp4
- Supplementary_Video_S3.mp4
- Supplementary_Video_S4.mp4
- Supplementary_Video_S5.mp4
- Supplementary_Video_S6.mp4
- Supplementary_Video_S7.mp4
- Supplementary_Materials_20220105.docx
